# Supplementary material for: The Effect of Music Intervention on Attention in Children: Experimental Evidence
Source: Front Neurosci. 2020 Jul 24;14:757. doi: 10.3389/fnins.2020.00757 (PMC7393235; doi:10.3389/fnins.2020.00757)
Supplement: Supplementary file 1 [file Table_1.xlsx]

## Sheet: S1
Title: The effect of music intervention on attention in children: Expreimental evidence
Authors: Yuka Kasuya-Ueba, Shuo Zhao, and Motomi Toichi
S1 Table. Age-scaled scores of TEA-Ch of each participant pre and post music intervention.
#	pre/post	Sky Search			Score!	Creature Counting		Sky Search Dual Task
		accuracy	time pre target	attention score	accuracy	accuracy	speed	decrement
1	pre	12	14	14	9	17	13	12
	post	13	16	16	12	14	11	14
2	pre	10	10	8	8	6	9	7
	post	8	11	10	8	14	11	7
3	pre	8	9	10	14	9	8	7
	post	10	10	10	14	11	11	7
4	pre	11	8	7	11	15	8	10
	post	15	9	8	11	17	10	16
5	pre	11	9	9	4	8	7	11
	post	14	13	13	8	12	8	6
6	pre	8	16	16	7	14	11	13
	post	7	19	19	10	12	11	12
7	pre	11	10	9	10	10	11	12
	post	14	15	13	8	14	14	11
8	pre	11	18	15	11	12	14	8
	post	7	14	12	9	12	14	11
9	pre	11	11	10	9	12	15	8
	post	14	11	10	15	15	13	9
10	pre	11	12	13	12	8	15	13
	post	14	15	16	10	14	13	11
11	pre	10	9	8	12	9	3	1
	post	13	12	10	11	7	9	2
12	pre	13	13	16	12	14	9	9
	post	10	10	10	18	14	8	18
13	pre	9	16	16	7	11	11	5
	post	13	13	12	9	12	11	9
14	pre	13	12	12	13	13	9	10
	post	13	15	15	13	13	11	9
15	pre	16	15	16	7	10	6	10
	post	11	15	16	7	14	8	10
16	pre	14	12	10	11	15	17	10
	post	9	14	12	11	15	17	9
17	pre	16	10	9	10	10	10	16
	post	16	15	14	9	10	13	15
18	pre	13	15	13	11	15	8	6
	post	11	16	16	9	17	10	8
19	pre	11	19	15	13	13	16	8
	post	11	15	15	13	10	14	9
20	pre	15	12	12	14	17	5	3
	post	13	13	12	18	17	6	5
21	pre	7	11	10	18	15	11	10
	post	10	15	13	9	15	12	12
22	pre	10	6	5	18	10	3	3
	post	16	9	8	8	7	12	11
23	pre	14	9	8	15	12	12	1
	post	14	10	10	11	15	14	2
24	pre	11	16	15	4	13	13	9
	post	9	18	15	6	13	14	8
25	pre	14	9	9	12	12	7	7
	post	9	10	9	10	12	10	10
26	pre	13	12	10	14	11	14	8
	post	13	13	13	8	9	15	7
27	pre	8	12	8	3	11	10	5
	post	14	15	13	8	11	10	7
28	pre	9	11	12	5	10	12	9
	post	14	11	13	9	12	16	9
29	pre	11	12	12	12	17	15	2
	post	15	14	13	14	17	15	5
