# Supplementary material for: The Effect of Music Intervention on Attention in Children: Experimental Evidence
Source: Front Neurosci. 2020 Jul 24;14:757. doi: 10.3389/fnins.2020.00757 (PMC7393235; doi:10.3389/fnins.2020.00757)
Supplement: Supplementary file 2 [file Table_2.xlsx]

## Sheet: S2
Title: The effect of music intervention on attention in children: Experimental evidence
Authors: Yuka Kasuya-Ueba, Shuo Zhao, and Motomi Toichi
S2 Table. Age-scaled scores of TEA-Ch of each participant pre and post video game intervention.
#	pre/post	Sky Search			Score!	Creature Counting		Sky Search Dual Task
		accuracy	time per target	attention score	accuracy	accuracy	speed	decrement
1	pre	13	8	7	9	17	10	12
	post	13	11	10	10	17	11	13
2	pre	13	14	13	8	9	14	8
	post	8	15	13	6	14	13	8
3	pre	10	11	10	14	14	13	19
	post	10	14	13	14	14	12	7
4	pre	8	11	10	14	17	10	14
	post	15	13	14	11	11	12	14
5	pre	14	14	13	10	14	12	9
	post	14	15	13	6	12	9	10
6	pre	8	11	12	7	10	6	1
	post	6	15	16	18	14	9	6
7	pre	11	17	16	10	14	14	8
	post	14	18	16	15	14	16	10
8	pre	6	12	10	11	7	12	12
	post	4	14	12	7	12	15	11
9	pre	9	6	6	15	10	11	9
	post	14	9	8	15	15	12	7
10	pre	11	15	16	10	12	13	11
	post	9	15	16	6	14	15	10
11	pre	11	11	10	7	12	9	8
	post	10	13	12	9	11	7	12
12	pre	8	9	10	10	6	2	6
	post	8	9	9	12	12	5	15
13	pre	11	11	12	8	12	10	1
	post	13	14	13	8	17	10	12
14	pre	13	14	15	13	10	14	10
	post	13	17	15	13	10	15	9
15	pre	13	11	10	7	7	4	8
	post	12	13	12	7	7	6	6
16	pre	14	8	7	15	12	15	11
	post	11	10	10	11	15	15	10
17	pre	16	16	16	12	12	14	15
	post	16	16	16	7	14	13	15
18	pre	11	19	19	9	12	14	3
	post	9	19	19	8	9	11	10
19	pre	9	15	15	13	6	12	8
	post	13	14	12	10	6	13	9
20	pre	15	13	12	14	17	11	6
	post	15	15	16	18	17	11	5
21	pre	11	15	16	9	11	6	6
	post	11	10	8	8	12	7	9
22	pre	8	11	10	12	9	13	14
	post	7	15	16	10	9	13	12
23	pre	14	13	12	11	7	16	1
	post	14	15	12	7	10	17	1
24	pre	9	9	8	4	10	8	9
	post	8	13	12	5	13	11	7
25	pre	11	12	11	5	10	8	8
	post	11	14	13	5	12	10	9
26	pre	13	9	8	14	14	11	8
	post	13	11	10	6	6	11	8
27	pre	14	8	5	6	7	9	10
	post	11	12	8	4	11	8	1
28	pre	14	11	10	5	10	16	7
	post	14	9	7	4	10	17	3
29	pre	11	16	16	12	17	11	5
	post	15	16	16	12	17	16	5
